# Supplementary material for: Bridging Targeting Precision and Oncologic Safety: Localization Accuracy for Margin Adequacy in Cone-Beam Computed Tomography-Guided Pulmonary Nodule Resection
Source: Cancers (Basel). 2026 Jul 21;18(14):2356. doi: 10.3390/cancers18142356 (PMC13406559; doi:10.3390/cancers18142356)
Supplement: Supplementary file 1 [file cancers-18-02356-s001.zip]

Archive with 1 entries (1 files):
- cancers-4437383-supplementary.pdf
